# Supplementary material for: Genome-wide identification and expression analysis of the MADS gene family in sweet orange (Citrus sinensis) infested with pathogenic bacteria
Source: PeerJ. 2024 Feb 29;12:e17001. doi: 10.7717/peerj.17001 (PMC10909352; doi:10.7717/peerj.17001)
Supplement: Table S1 [file peerj-12-17001-s003.xlsx]

## Sheet: L. psalliotae
Sequencing data statistics table
Samples	Total Reads	Clean Reads	Percentage of Clean Reads	Clean bases	GC Content	%>Q20	%>Q30
Lp_CK1	87308742	86916894	0.9955	12859921124	0.4359	0.9805	0.9437
Lp_CK2	43376904	43178360	0.9954	6389317504	0.4328	0.9791	0.9397
Lp_CK3	36917476	36763716	0.9958	5449190424	0.4318	0.9803	0.943
Lp_T1	56460140	56203880	0.9955	8311535132	0.4372	0.9784	0.9378
Lp_T2	48451134	48232120	0.9955	7142953070	0.4318	0.9787	0.9389
Lp_T3	45028966	44826732	0.9955	6646286448	0.4343	0.9766	0.9327

## Sheet: P. digitatum 
Sequencing data statistics table
Sample	Total reads	Total bases	Clean reads	Clean bases	Q20 rate(%)	Q30 rate(%)	GC(%)
Pd_CK1	74833552	11225032800	74730784	11107976440	97.19	91.7	44.24
Pd_CK2	87881940	13182291000	87766310	13068349710	96.96	91.02	43.88
Pd_CK3	71066594	10659989100	70968166	10554299134	97.36	92.19	43.87
Pd_T1	70613542	10592031300	70519420	10497101270	97.19	91.68	44.44
Pd_T2	79336088	11900413200	79231086	11792268590	97.15	91.55	44.44
Pd_T3	79042306	11856345900	78941238	11742805886	97.02	91.13	44.11
