# Supplementary material for: Genome-wide identification and expression analysis of the MADS gene family in sweet orange (Citrus sinensis) infested with pathogenic bacteria
Source: PeerJ. 2024 Feb 29;12:e17001. doi: 10.7717/peerj.17001 (PMC10909352; doi:10.7717/peerj.17001)
Supplement: Table S2 [file peerj-12-17001-s004.xlsx]

## Sheet: Sheet1
Supplementary Table 2 The information on the MADS gene family in Citrus sinensis
gene rename	Sequence ID	Type	Length of gene(bp)	Number of Amino Acid	Molecular Weight(Da)	Theoretical pI	Instability Index	Subcellular localization
CsMADS1	Cs_ont_1g003960.1	Mβ	316	315	36320.8	9.45	22.42	Nucleus
CsMADS2	Cs_ont_1g022120.1	MIKC	218	217	24647	6.18	56.63	Nucleus
CsMADS3	Cs_ont_1g022470.1	MIKC	226	225	26140.8	7.79	49.42	Chloroplast
CsMADS4	Cs_ont_1g022900.1	Mα	192	191	21564.4	5.99	49.55	Nucleus
CsMADS5	Cs_ont_1g027450.1	MIKC	224	223	25761.2	9.39	44.23	Nucleus
CsMADS6	Cs_ont_2g001700.1	Mα	217	216	24861.6	6.86	73.19	Chloroplast
CsMADS7	Cs_ont_2g002430.1	Mα	94	93	10738.2	10.12	56	Chloroplast
CsMADS8	Cs_ont_2g003070.6	MIKC	288	287	33124.8	9.4	47.82	Nucleus
CsMADS9	Cs_ont_2g009790.1	MIKC	249	248	28639.6	6.62	62.72	Nucleus
CsMADS10	Cs_ont_2g013700.1	MIKC	260	259	29041	4.2	36.96	Nucleus
CsMADS11	Cs_ont_2g019850.1	Mδ	241	240	28037.1	7.64	63.79	Chloroplast
CsMADS12	Cs_ont_3g002850.1	MIKC	224	223	26119.9	9.66	52.25	Chloroplast
CsMADS13	Cs_ont_3g005740.1	Mγ	178	177	20411	9.76	44.24	Chloroplast
CsMADS14	Cs_ont_3g011940.4	MIKC	256	255	28858.3	9.3	54.69	Nucleus
CsMADS15	Cs_ont_3g013730.4	Mδ	340	339	38787.5	5.64	60.96	Nucleus
CsMADS16	Cs_ont_4g018380.1	Mβ	262	261	29063.1	8.66	39.23	Nucleus
CsMADS17	Cs_ont_4g023270.1	MIKC	212	211	24327.8	8.27	49.7	Nucleus
CsMADS18	Cs_ont_5g002280.2	MIKC	245	244	27757.5	9.08	46.23	Nucleus
CsMADS19	Cs_ont_5g002320.2	MIKC	221	220	25188.7	9.24	53.41	Nucleus
CsMADS20	Cs_ont_5g026960.1	MIKC	202	201	22943.8	8.36	55.97	Chloroplast
CsMADS21	Cs_ont_5g028000.1	Mγ	234	233	27104.4	9.52	59.19	Chloroplast
CsMADS22	Cs_ont_5g033900.1	Mα	293	292	32469.4	5.52	37.57	Chloroplast
CsMADS23	Cs_ont_5g035850.1	Mα	173	172	19106	9.19	57.22	Nucleus
CsMADS24	Cs_ont_5g036640.1	Mα	152	151	16706.4	9.4	52.75	Nucleus
CsMADS25	Cs_ont_5g038270.3	MIKC	245	244	28401.4	9.06	50.28	Nucleus
CsMADS26	Cs_ont_5g038280.1	MIKC	251	250	28610.7	8.99	51.9	Nucleus
CsMADS27	Cs_ont_5g039930.1	Mδ	361	360	40632.8	6.12	48.17	Nucleus
CsMADS28	Cs_ont_5g040820.6	MIKC	211	210	24508.3	9.33	52.92	Nucleus
CsMADS29	Cs_ont_6g002870.1	MIKC	244	243	28404.4	9.16	55.2	Nucleus
CsMADS30	Cs_ont_6g002890.1	MIKC	244	243	27894.8	9.01	41.84	Nucleus
CsMADS31	Cs_ont_6g004360.1	Mβ	262	261	29178.2	8.93	37.3	Nucleus
CsMADS32	Cs_ont_6g009620.1	Mγ	351	350	38200.1	8.84	57.2	Nucleus
CsMADS33	Cs_ont_6g017780.1	Mα	228	227	25629.2	9	51.22	Nucleus
CsMADS34	Cs_ont_6g026220.1	Mγ	238	237	27186.3	9.37	56.77	Nucleus
CsMADS35	Cs_ont_7g012520.1	MIKC	435	434	48686.2	9.2	41.73	Chloroplast
CsMADS36	Cs_ont_7g015540.3	MIKC	278	277	31629.9	9.3	61.89	Nucleus
CsMADS37	Cs_ont_7g018900.3	MIKC	254	253	29841.1	7.83	61.34	Chloroplast
CsMADS38	Cs_ont_7g021000.1	MIKC	261	260	30018.3	8.94	57.98	Nucleus
CsMADS39	Cs_ont_7g021010.2	MIKC	246	245	28035.7	7.8	53.01	Nucleus
CsMADS40	Cs_ont_7g026630.5	Mδ	357	356	39907.1	6.76	50.42	Nucleus
CsMADS41	Cs_ont_7g028030.1	MIKC	256	255	28831.9	8.29	58.62	Nucleus
CsMADS42	Cs_ont_8g002480.1	Mβ	272	271	31531.6	8.89	34.31	Nucleus
CsMADS43	Cs_ont_8g016920.2	MIKC	213	212	24287.5	8.87	58.21	Nucleus
CsMADS44	Cs_ont_8g026900.1	Mα	210	209	23441	8.59	49.22	Nucleus
CsMADS45	Cs_ont_8g026910.1	Mα	231	230	25986.5	8.93	50.65	Nucleus
CsMADS46	Cs_ont_8g027550.1	MIKC	237	236	27167.1	9.61	43.85	Chloroplast
CsMADS47	Cs_ont_9g016720.1	Mα	188	187	21486.5	9.16	44.17	Nucleus
CsMADS48	Cs_ont_9g016730.1	Mα	80	79	8580.94	10.07	35.56	Chloroplast
CsMADS49	Cs_ont_9g016740.1	Mα	127	126	14083.1	7.14	45.63	Nucleus
CsMADS50	Cs_ont_9g016770.1	Mα	187	186	21722.9	9.6	47.16	Nucleus
CsMADS51	Cs_ont_9g016790.1	Mα	158	157	18381	9.57	45.13	Nucleus
CsMADS52	Cs_ont_9g016800.1	Mα	88	87	9483	9.3	34.62	Nucleus
CsMADS53	Cs_ont_9g016810.1	Mα	127	126	14113.1	7.14	42.68	Nucleus
CsMADS54	Cs_ont_9g016850.1	Mα	83	82	9242.79	9.42	40.21	Chloroplast
CsMADS55	Cs_ont_9g017750.1	Mβ	290	289	32544.9	5.57	41.88	Nucleus
CsMADS56	Cs_ont_9g019250.1	MIKC	254	253	28853.7	7.68	60.84	Nucleus
CsMADS57	Cs_ont_9g019430.1	Mα	211	210	24270.9	9.44	54.94	Nucleus
CsMADS58	Cs_ont_9g019440.1	Mα	189	188	21499.4	8	58.24	Nucleus
CsMADS59	Cs_ont_9g019460.1	Mα	187	186	21422.4	9.58	61.66	Nucleus
CsMADS60	Cs_ont_9g019470.1	Mα	150	149	17399.8	9.52	63.89	Nucleus
CsMADS61	Cs_ont_9g019490.1	Mα	212	211	24224.7	9.34	50.66	Nucleus
CsMADS62	Cs_ont_9g019530.1	Mα	68	67	7637.97	10.29	79.28	Chloroplast
CsMADS63	Cs_ont_9g019540.1	Mα	133	132	14886	9.46	44.46	Nucleus
CsMADS64	Cs_ont_9g019590.1	Mα	127	126	14105.1	6.75	47.09	Nucleus
CsMADS65	Cs_ont_9g019630.1	Mα	187	186	21478.7	9.38	41.05	Nucleus
CsMADS66	Cs_ont_9g019640.1	Mα	188	187	21550.5	9.27	48.59	Nucleus
CsMADS67	Cs_ont_9g019660.1	Mα	188	187	21527.5	9.63	50.65	Nucleus
CsMADS68	Cs_ont_9g019670.1	Mα	88	87	9517.07	9.93	38.92	Chloroplast
CsMADS69	Cs_ont_9g019680.1	Mα	127	126	14156.1	6.65	52.89	Nucleus
CsMADS70	Cs_ont_9g019710.1	Mα	188	187	21550.5	9.27	48.59	Nucleus
CsMADS71	Cs_ont_9g019720.1	Mα	188	187	21488.5	9.52	49.65	Nucleus
CsMADS72	Cs_ont_9g019730.1	Mα	88	87	9536.05	9.67	44.95	Chloroplast
CsMADS73	Cs_ont_9g019740.1	Mα	127	126	14078	6.49	44.61	Nucleus
CsMADS74	Cs_ont_9g019780.1	Mα	187	186	21686	9.9	50.97	Nucleus
CsMADS75	Cs_ont_9g019790.1	Mα	171	170	19722.4	7.15	45.6	Nucleus
CsMADS76	Cs_ont_9g019810.1	Mα	188	187	21341.2	9.27	45.1	Nucleus
CsMADS77	Cs_ont_9g019820.1	Mα	88	87	9587.1	9.73	47.16	Nucleus
CsMADS78	Cs_ont_9g019830.1	Mα	124	123	13869.7	6.2	43.23	Nucleus
CsMADS79	Cs_ont_9g019870.1	Mα	80	79	8842.21	9.4	35.01	Chloroplast
CsMADS80	Cs_ont_9g021400.1	Mγ	238	237	27139.1	9.3	56.5	Nucleus
CsMADS81	Cs_ont_9g024840.1	MIKC	229	228	26118	9.18	45.16	Nucleus
CsMADS82	Cs_ont_9g024880.1	MIKC	213	212	24945.5	8.82	53.99	Nucleus
