# Supplementary material for: Genome-wide identification and expression analysis of the MADS gene family in sweet orange (Citrus sinensis) infested with pathogenic bacteria
Source: PeerJ. 2024 Feb 29;12:e17001. doi: 10.7717/peerj.17001 (PMC10909352; doi:10.7717/peerj.17001)
Supplement: Table S3 [file peerj-12-17001-s005.xlsx]

## Sheet: Sheet1
Supplementary Table 3 Secondary structure of MADS proteins Citrus sinensis
Type	Gene rename	Alpha helix	Extended strand	Beta turn	Random coil
Mγ	CsMADS13	0.5989	0.0621	0.0282	0.3107
	AGL87	0.638	0.0798	0.0429	0.2393
Mβ	CsMADS31	0.5019	0.1073	0.0192	0.3716
	AGL82	0.4524	0.0952	0.0476	0.4048
Mα	CsMADS22	0.4658	0.137	0.0514	0.3459
	AGL39	0.2876	0.1765	0.0359	0.5
AP3	CsMADS5	0.5695	0.1525	0.0762	0.2018
	AP3	0.5216	0.1767	0.0733	0.2284
AGL17	CsMADS3	0.5498	0.1517	0.0806	0.218
	AGL17	0.5771	0.1145	0.0352	0.2731
SVP	AGL43	0.6038	0.1132	0.0142	0.2689
	AGL22/SVP	0.6042	0.1042	0.0208	0.2708
PI	CsMADS37	0.5573	0.1225	0.0356	0.2846
	PI	0.5927	0.0968	0.0484	0.2661
Mδ	CsMADS27	0.344	0.1306	0.0528	0.4722
	AGL65	0.4528	0.1501	0.0412	0.3559
AG	CsMADS8	0.5749	0.1045	0.0348	0.2857
	AG	0.5476	0.1111	0.0317	0.3095
STK	CsMADS36	0.5415	0.1119	0.0325	0.3141
	STK/AGL11	0.5471	0.1763	0.0578	0.2188
SOC1	CsMADS19	0.6136	0.0864	0.0364	0.2636
	SOC1	0.5748	0.0981	0.028	0.2991
FUL	CsMADS25	0.5861	0.0902	0.0328	0.291
	FUL/AGL8	0.5661	0.0826	0.0372	0.314
AGL6	CsMADS18	0.5556	0.0988	0.0412	0.3045
	AGL6	0.5198	0.0913	0.0397	0.3492
SEP	CsMADS30	0.5556	0.0947	0.0412	0.3086
	SEP2/AGL4	0.524	0.1	0.04	0.336
